# Supplementary material for: Integrated Transcriptomic and Metabolomics Analysis of the Root Responses of Orchardgrass to Submergence Stress
Source: Int J Mol Sci. 2023 Jan 20;24(3):2089. doi: 10.3390/ijms24032089 (PMC9916531; doi:10.3390/ijms24032089)
Supplement: Supplementary file 1 [file ijms-24-02089-s001.zip]

Archive with 2 entries (2 files):
- Revised supplemental tables.docx
- Supplemental figures.pptx
